# Supplementary material for: Biomarkers of Intrathecal Synthesis May Be Associated with Cognitive Impairment at MS Diagnosis
Source: Int J Mol Sci. 2025 Jan 19;26(2):826. doi: 10.3390/ijms26020826 (PMC11765557; doi:10.3390/ijms26020826)
Supplement: Supplementary file 1 [file ijms-26-00826-s001.zip]

Archive with 1 entries (1 files):
- ijms-3411349-supplementary.pdf
